# Supplementary material for: Quality of Life After Locoregional Treatment in Women with De Novo Metastatic Breast Cancer: A Systematic Review and Meta-Analysis
Source: Cancers (Basel). 2025 Feb 22;17(5):751. doi: 10.3390/cancers17050751 (PMC11899095; doi:10.3390/cancers17050751)
Supplement: Supplementary file 1 [file cancers-17-00751-s001.zip]

Archive with 1 entries (1 files):
- cancers-3431604-supplementary.pdf
